# Supplementary material for: A Novel Characteristic Gastric Mucus Named “Web-like Mucus” Potentially Induced by Vonoprazan
Source: J Clin Med. 2024 Jul 11;13(14):4070. doi: 10.3390/jcm13144070 (PMC11277586; doi:10.3390/jcm13144070)
Supplement: Supplementary file 1 [file jcm-13-04070-s001.zip]

Archive with 1 entries (1 files):
- jcm-2968678-supplementary.pdf
